# Supplementary material for: Insight into the new infection pathway resulting from above-ground pathogen infection of grapevine crown gall
Source: Front Plant Sci. 2024 Sep 30;15:1420401. doi: 10.3389/fpls.2024.1420401 (PMC11471510; doi:10.3389/fpls.2024.1420401)
Supplement: Supplementary file 1 [file Table1.xlsx]

## Sheet: Table S1
	Table S1 The outline of commercial vineyards investigated
	Locationa	Vineyardb	Cultivar	Investigated dimension (m × m)	Number of rows	No. of total plants	Vertical quadrat		Horizonal quadrat		Rectangular quadrat
							No. of quadrats	No. of plants per quadrat	No. of quadrats	No. of plants per quadrat	No. of quadrats	No. of plants per quadrat
	Urausu	A	Vitis vinifera cv. Zweigeltrebe	80.0 × 18.0	6	300	30	10	25	12	30	10
	Urausu	B	V. vinifera cv. Zweigeltrebe	80.0 × 18.0	6	300	30	10	25	12	30	10
	Urausu	C	V. vinifera cv. Zweigeltrebe	120.0 × 30.0	6	360	36	10	30	12	36	10
	Urausu	D	V. vinifera cv. Zweigeltrebe	80.0 × 18.0	6	300	30	10	25	12	30	10
	Urausu	E	V. vinifera cv. Zweigeltrebe	80.0 × 18.0	6	300	30	10	25	12	30	10
	Urausu	F	V. vinifera cv. Kerner	80.0 × 18.0	6	300	30	10	25	12	30	10
	Yoichi	G	V. vinifera cv. Kerner	80.0 × 12.0	4	232	24	8 to 10	29	8	24	8 to 10
	Yoichi	H	V. vinifera cv. Kerner	80.0 × 12.0	4	232	24	8 to 10	29	8	24	8 to 10
	Chitose	I	V. vinifera cv. Pinot Noir	60.0 × 15.0	5	200	20	10	20	10	16	10 to 15
	Chitose	J	V. vinifera cv. Pinot Noir	60.0 × 15.0	5	200	20	10	20	10	16	10 to 15
	Chitose	K	V. vinifera cv. Zweigeltrebe	60.0 × 15.0	5	200	20	10	20	10	16	10 to 15
	Niseko	L	V. vinifera cv. Kerner	60.0 × 15.0	5	200	20	10	20	10	16	10 to 15
	Niseko	M	V. vinifera cv. Zweigeltrebe	60.0 × 15.0	5	200	20	10	20	10	16	10 to 15
	Niseko	N	V. vinifera cv. Müller-Thurgau	60.0 × 15.0	5	200	20	10	20	10	16	10 to 15
	Niseko	O	V. vinifera cv. Chardonnay	60.0 × 15.0	5	200	20	10	20	10	16	10 to 15
	Niseko	P	V. vinifera cv. Sauvignon Blanc	60.0 × 15.0	5	200	20	10	20	10	16	10 to 15
	Niseko	Q	V. vinifera cv. Kerner	60.0 × 15.0	5	200	20	10	20	10	16	10 to 15
	Niseko	R	V. vinifera cv. Zweigeltrebe	60.0 × 15.0	5	200	20	10	20	10	16	10 to 15
	Furano	S	V. vinifera cv. Zweigeltrebe	80.0 × 18.0	6	240	24	10	20	12	24	10
	Furano	T	V. vinifera cv. Zweigeltrebe	80.0 × 18.0	6	240	24	10	20	12	24	10
	a All areas are located in Hokkaido region, Japan.
	b Letters indicate different vineyards
