# Supplementary material for: Insight into the new infection pathway resulting from above-ground pathogen infection of grapevine crown gall
Source: Front Plant Sci. 2024 Sep 30;15:1420401. doi: 10.3389/fpls.2024.1420401 (PMC11471510; doi:10.3389/fpls.2024.1420401)
Supplement: Supplementary file 2 [file Table2.xlsx]

## Sheet: Table S2
	Table S2 The detail of distribution indices in investigated vineyards
	Vineyard	Year	Date	Diseased plants (%)	Vertical quadrat				Horizonal quadrat				Rectangular quadrat
					Totally recognized diseased plants at each observation		Newly recognized diseased plants at each observation		Totally recognized diseased plants at each observation		Newly recognized diseased plants at each observation		Totally recognized diseased plants at each observation		Newly recognized diseased plants at each observation
					ln(Vbin)	ln(Vobs)	ln(Vbin)	ln(Vobs)	ln(Vbin)	ln(Vobs)	ln(Vbin)	ln(Vobs)	ln(Vbin)	ln(Vobs)	ln(Vbin)	ln(Vobs)
	A	2020	2020-11-18	36.7	0.842525	1.9924	0.842525	1.9924	1.02485	1.54045	1.02485	1.54045	0.842525	1.87269	0.842525	1.87269
		2021	2021-10-13	43.3	0.898353	1.211	0.760338	1.56502	1.06929	0.886	1.03083	1.1192	0.898353	0.98126	0.760338	1.45862
		2022	2022-05-24	45.7	0.904848	1.93833	0.29565	0.979104	1.09341	2.26613	0.621454	0.4385	0.904848	1.92835	0.29565	0.747
	B	2020	2020-11-18	38.3	0.860308	1.48604	0.860308	1.48604	1.02485	1.67398	1.02485	1.67398	0.860308	1.48604	0.860308	1.48604
	C	2021	2021-05-24	23.9	0.597852	1.5437	0.597852	1.5437	0.897665	1.10396	0.897665	1.10396	0.597852	1.20302	0.597852	1.20302
	D	2021	2024-05-24	36.3	0.837	1.49226	0.837	1.49226	1.08209	1.2735	1.08209	1.2735	0.838641	1.27735	0.838641	1.27735
	E	2022	2022-05-24	44.4	0.908751	1.62563	0.908751	1.62563	1.08935	2.37642	1.08935	2.37642	0.908751	1.54069	0.908751	1.54069
	F	2020	2020-11-18	6.3	-0.522186	-0.233252	-0.522186	-0.233252	-0.339865	-0.647537	-0.339865	-0.647537	-0.522186	-0.66147	-0.522186	-0.66147
		2021	2021-11-24	25	0.6286	1.834	0.601032	1.72768	0.8109	0.328504	0.783353	0.255933	0.6286	1.081	0.601032	0.979104
	G	2020	2020-10-15	10.3	-0.78481	-0.0165367	-0.78481	-0.0165367	-0.49877	0.117	-0.49877	0.117	-0.105361	0.776529	-0.105361	0.776529
	H	2021	2021-04-19	12.5	0.803758	0.710847	0.803758	0.710847	0.276388	0.85926	0.276388	0.85926	0.24864	0.692241	0.24864	0.692241
	I	2020	2020-07-08	21	0.506215	0.963576	0.506215	0.963576	0.506215	0.450069	0.506215	0.450069	0.492932	0.747132	0.492932	0.747132
	J	2020	2020-07-23	65	0.82198	1.86775	0.82198	1.86775	0.82198	0.816761	0.82198	0.816761	0.827384	1.52066	0.827384	1.52066
	K	2021	2021-06-25	76.3	0.592808	1.94663	0.592808	1.94663	0.592808	1.57455	0.592808	1.57455	0.605757	2.04362	0.605757	2.04362
	L	2020	2020-09-29	56.5	0.899246	2.01919	0.899246	2.01919	0.899246	1.64613	0.899246	1.64613	0.907064	2.32137	0.907064	2.32137
		2021	2021-10-27	64	0.834647	1.44754	0.628609	1.74691	0.834647	1.62821	0.628609	1.521	0.835152	1.86946	0.670674	2.413
	M	2020	2020-09-29	46	0.90987	1.70762	0.90987	1.70762	0.90987	1.16315	0.90987	1.16315	0.907852	2.00339	0.907852	2.00339
		2021	2021-10-27	56	0.901786	1.9886	0.800992	1.60469	0.901786	1.76329	0.800992	1.223	0.903554	2.47759	0.801608	1.7
	N	2020	2020-09-29	30.5	0.751298	1.93038	0.751298	1.93038	0.751298	1.6089	0.751298	1.6089	0.741937	1.7463	0.741937	1.7463
		2021	2021-10-27	43.5	0.571544	1.30691	0.255079	0.538338	0.571544	0.587787	0.155079	0.256	0.54942	1.26514	0.117629	0.606
	O	2020	2020-09-29	19.5	0.450916	1.02491	0.450916	1.02491	0.450916	0.550552	0.450916	0.550552	0.437807	1.26407	0.437807	1.26407
		2021	2021-10-27	30	0.741937	1.27507	0.539996	0.616607	0.741937	1.04455	0.523396	0.597969	0.76835	1.66667	0.568996	0.873248
	P	2020	2020-09-29	17	0.344299	0.88541	0.344299	0.88541	0.344299	0.587787	0.344299	0.587787	0.318422	0.893557	0.318422	0.893557
		2021	2021-10-27	28	0.701115	1.6527	0.506215	1.4097	0.701115	1.02962	0.506215	0.88	0.712724	0.796344	0.521987	0.997
	Q	2020	2020-11-12	2	-1.62964	-1.78129	-1.62964	-1.78129	-1.62964	-1.29578	-1.62964	-1.29578	-1.80857	-1.75577	-1.80857	-1.75577
	R	2020	2020-11-12	3	-1.08545	-0.02397	-1.08545	-0.02397	-1.08545	-1.06497	-1.08545	-1.06497	-1.1949	-0.47921	-1.1949	-0.47921
	S	2021	2021-10-26	5.9	0.827384	1.27072	0.827384	1.27072	0.827384	1.28587	0.827384	1.28587	0.827384	1.66801	0.827384	1.66801
	T	2021	2021-10-26	29.9	0.117629	0.158798	0.117629	0.158798	0.452158	0.915195	0.452158	0.915195	0.117629	0.158798	0.117629	0.158798
