# Supplementary material for: Insight into the new infection pathway resulting from above-ground pathogen infection of grapevine crown gall
Source: Front Plant Sci. 2024 Sep 30;15:1420401. doi: 10.3389/fpls.2024.1420401 (PMC11471510; doi:10.3389/fpls.2024.1420401)
Supplement: Supplementary file 3 [file Table3.xlsx]

## Sheet: SUPPLI 3
	Table S3. The composition of Roy and Sasser (RS) medium
	Name	Amount
	MgSO4･7H2O	0.2 g
	KH2PO4	0.7 g
	K2HPO4	0.9 g
	Yeast extract	0.14 g
	Adonitol	4.0 g
	NaCl	0,2 g
	H3BO3	1.0 g
	Agar	15.0 g
	Distilled water	1.0 L
	Chlorothalonil	0.5 mL
	Agar	15.0 g
	pH=7.2
	After above-mentioned materials are mixed and autoclaved (121 oC, 15 min), the below described materials should be added.
	8% 2,3,5-Triphenyl tetrazolium chloride	1 ml (80 ppm)
	2 % D-Cycloserine	1 ml (20 ppm)
	2 % Trimethoprim	1 ml (20 ppm)
