# Supplementary material for: Insight into the new infection pathway resulting from above-ground pathogen infection of grapevine crown gall
Source: Front Plant Sci. 2024 Sep 30;15:1420401. doi: 10.3389/fpls.2024.1420401 (PMC11471510; doi:10.3389/fpls.2024.1420401)
Supplement: Supplementary file 4 [file Table4.xlsx]

## Sheet: SUPPLI 3
	Table S4. Primers used in this study
	Name	5'-3' nucleotide sequencea
	Ab3-F3	ATG ACG GTA GTC GGA GAA GAA GCC
	AB3-R4	CTG TCT CTG TGT CCC CGA AAG G
	VCF3	GGC GGG CGY GCY GAA AGR AAR ACY T
	VCR3	AAG AAC GYG GNA TGT TGC ATC TYA C
	(GTG)5	GTG GTG GTG GTG GTG
	a Y = C or T ; R = A or G ; N = A, C, G, or T.
